# Supplementary material for: Spatial analysis of digital economy and its driving factors: A case study of the Yangtze River Delta City Cluster in China
Source: PLoS One. 2024 May 29;19(5):e0300443. doi: 10.1371/journal.pone.0300443 (PMC11135786; doi:10.1371/journal.pone.0300443)
Supplement: S1 Data — (XLS) [file pone.0300443.s001.xls]

## Sheet: 中国区域经济数据库-年度（分市）
		2016	2017	2018	2019	2020
常住人口（万人）	上海	2419.7	2418.33	2423.78	2428.14	2488.36
	黄浦区	65.62	65.48	65.38	65.08	65.85
	徐汇区	108.56	108.83	108.44	109.46	111.47
	长宁区	68.87	69.37	69.4	69.36	69.38
	普陀区	128.23	128.47	128.19	127.58	124.3
	静安区	106.78	106.62	106.28	105.77	97.79
	虹口区	80.5	79.9	79.7	79.4	75.88
	杨浦区	130.94	131.34	131.27	130.49	124.5
	宝山区	203.05	203.08	204.23	204.43	223.53
	闵行区	253.98	253.43	254.35	254.93	265.71
	嘉定区	157.96	158.18	158.89	159.6	183.1
	浦东新区	550.1	552.84	555.02	556.7	568.6
	金山区	80.51	80.14	80.5	80.7	82.06
	松江区	176.48	175.13	176.22	177.19	190.82
	青浦区	121.49	120.53	121.9	123.31	127.13
	奉贤区	116.74	115.53	115.2	115.78	114.3
	崇明县	69.89	69.46	68.81	68.36	63.94
	江苏省	7998.6	8029.3	8050.7	8070	8477.26
	南京市	827	833.5	843.62	850	931.97
	无锡市	652.9	655.3	657.45	659.15	746.4
	徐州市	871	876.35	880.2	882.56	908.39
	常州市	470.83	471.73	472.86	473.6	527.96
	苏州市	1064.74	1068.36	1072.17	1074.99	1274.96
	南通市	730.2	730.5	731	731.8	772.8
	连云港市	449.64	451.84	452	451.1	460.1
	淮安市	489	491.4	492.5	493.26	455.92
	盐城市	723.5	724.22	720	720.89	671.06
	扬州市	449.14	450.82	453.1	454.9	456.1
	镇江市	318.13	318.63	319.64	320.35	321.1
	泰州市	464.58	465.19	463.57	463.61	451.68
	宿迁市	487.94	491.46	492.59	493.79	498.82
	浙江省	5590	5657	5737	5850	6468
	杭州市	918.8	946.8	980.6	1036	1196.5
	嘉兴市	461.4	465.6	472.6	480	541.1
	湖州市	297.5	299.5	302.7	306	337.2
	舟山市	115.8	116.8	117.3	117.6	115.9
	金华市	552	556.4	560.4	562.4	706.2
	绍兴市	498.8	501	503.5	505.7	529.1
	温州市	917.5	921.5	925	930	958.7
	台州市	608	611.8	613.9	615	662.7
	丽水市	216.5	218.6	219.9	221.3	250.8
	衢州市	216.2	218.5	220.9	221.8	227.8
	宁波市	787.5	800.5	820.2	854.2	942
	安徽省	6195.5	6254.8	6323.6	6365.9	6105
	宣城市	260.1	261.38	264.8	266.1	250.1
	宿州市	559.9	565.69	568.1	570	532.65
	滁州市	404.4	407.62	411.4	414.7	398.85
	池州市	144.3	144.93	147.4	148.5	134.33
	阜阳市	799.1	809.26	820.7	825.9	820.33
	六安市	477.2	480.03	483.7	487.3	439.53
	合肥市	786.9	796.53	808.7	818.9	937.34
	蚌埠市	333.1	337.67	339.2	341.2	329.76
	淮南市	345.6	348.7	349	349	303.47
	铜陵市	160.1	160.8	162.9	164.1	131.22
	马鞍山市	227.6	230.16	233.7	236.1	216.07
	淮北市	220.8	222.79	225.4	227	197.1
	芜湖市	367	369.62	374.8	377.8	364.58
	安庆市	461.2	464.29	469.1	472.3	416.68
	黄山市	137.9	138.44	140.7	142.1	133.11
	亳州市	510.4	516.88	523.7	526.3	499.87
地区生产总值（亿元）	上海	28178.7	30633	32679.9	38156	38701
	南京市	10503	11715.1	12820.4	14030.1	14818
	无锡市	9210.02	10511.8	11438.6	11852.3	12370
	徐州市	5808.52	6605.95	6755.23	7151.35	7320
	常州市	5773.86	6618.42	7050.27	7400.86	7805
	苏州市	15475.1	17319.5	18597.5	19235.8	20170
	南通市	6768.2	7734.64	8427	9383.39	10036
	连云港市	2376.48	2640.31	2771.7	3139.29	3277
	淮安市	3048	3328.89	3601.25	3871.21	4025
	盐城市	4576.08	5082.69	5487.08	5702.26	5953
	扬州市	4449.38	5064.92	5466.17	5850.08	6048
	镇江市	3833.84	4010.36	4050	4127.32	4220
	泰州市	4101.78	4744.53	5107.63	5133.36	5313
	宿迁市	2351.12	2610.94	2750.72	3099.23	3262
	杭州市	11313.7	12603.4	13509.1	15373	16106
	嘉兴市	3862.11	4380.52	4871.98	5370.32	5510
	湖州市	2284.37	2476.13	2719.07	3122.43	3201
	舟山市	1241.2	1219.78	1316.7	1371.6	1512
	金华市	3684.94	3848.62	4100.23	4559.91	4704
	绍兴市	4789.03	5078.37	5416.9	5780.74	6001
	温州市	5101.56	5411.57	6006.16	6606.11	6871
	台州市	3898.66	4388.22	4874.67	5134.05	5263
	丽水市	1210.24	1250.92	1394.67	1476.61	1540
	衢州市	1251.59	1331.27	1470.58	1573.52	1639
	宁波市	8686.49	9842.06	10745.5	11985.1	12409
	宣城市	1057.82	1185.56	1317.2	1561.34	1607
	宿州市	1351.81	1466.45	1630.22	1978.75	2045
	滁州市	1422.83	1604.39	1801.75	2909.06	3032
	池州市	589.02	624.35	684.93	831.73	869
	阜阳市	1401.86	1571.12	1759.52	2704.98	2805
	六安市	1108.15	1168.05	1288.05	1620.13	1670
	合肥市	6274.38	7003.05	7822.91	9409.4	10046
	蚌埠市	1385.82	1550.66	1714.66	2057.17	2083
	淮南市	963.84	1060.18	1133.31	1296.17	1337
	铜陵市	957.3	1122.1	1222.36	960.17	1004
	马鞍山市	1493.76	1710.09	1918.1	2110.97	2187
	淮北市	799.034	924.01	985.19	1077.94	1119
	芜湖市	2699.44	2963.28	3278.53	3618.26	3753
	安庆市	1531.18	1708.83	1917.59	2380.52	2468
	黄山市	576.817	611.32	677.91	818.04	850
	亳州市	1046.1	1149.79	1277.19	1749	1806
第一产业增加值（亿元）	南京市	252.54	263.01	273.42	287.82	296.8
	无锡市	135.19	135.18	125.07	122.51	128.1
	徐州市	542.88	600.551	631.39	682.83	718.683
	常州市	152.67	157.1	156.25	157	164.3
	苏州市	221.812	221.982	213.99	196.7	196.4
	南通市	366.66	382.691	397.77	428.84	458.7
	连云港市	301.56	313.42	325.57	362.7	386.1
	淮安市	324.61	339.44	358.7	386.21	409.7
	盐城市	533.91	564.183	573.4	619.9	661.2
	扬州市	251.39	262.019	273.34	292.8	307.101
	镇江市	137.78	142.43	138.4	140.42	149.5
	泰州市	240	264.08	280.05	292.5	307.1
	宿迁市	275.23	292.14	300.84	324.59	341.4
	杭州市	304.21	311.08	305.51	325.7	326
	嘉兴市	136.91	135.55	115.03	120.89	124
	湖州市	127.42	129.12	127.69	133.8	140
	舟山市	126.71	140.48	142.63	146.4	153
	金华市	148.32	145.62	135.86	145.82	157
	绍兴市	207.66	207.54	196.12	208.4	219
	温州市	139.56	144.35	141.75	151.72	160
	台州市	254.14	268.26	264.28	282.08	295
	丽水市	95.63	99.44	94.16	100.04	105
	衢州市	88.23	87.4	80.93	86.51	92
	宁波市	302.06	305.81	305.96	322.27	339
	宣城市	127.57	130.99	135.4	149.8	161.719
	宿州市	260.18	258.45	253.62	287.51	310.415
	滁州市	225.52	226.79	220.73	249.39	271.677
	池州市	71.15	72.73	74.95	83.89	88.3088
	阜阳市	302.33	310.67	310.68	350.43	391.994
	六安市	189.37	190.61	196.68	217.08	238.669
	合肥市	270.17	272.75	277.59	291.86	332.318
	蚌埠市	200.01	205.33	207.89	234.32	255.012
	淮南市	118.41	121.2	122.41	130.09	142.347
	铜陵市	48.95	49.14	50	52.73	56.435
	马鞍山市	83.79	85.16	86.85	94.1	99.1857
	淮北市	61.56	64.02	65.29	72.83	80.3472
	芜湖市	126.9	129.67	133.03	146.57	161.564
	安庆市	192.16	193.99	200.01	216.08	240.29
	黄山市	56.4	57.34	56.9	61.76	67.207
	亳州市	206.17	209.41	210.41	238.19	256.341
第二产业增加值（亿元）	南京市	4117.32	4454.87	4721.61	5040.85	5214.35
	无锡市	4346.78	4964.44	5464.01	5627.88	5751.19
	徐州市	2513.85	2884.32	2812.02	2886.17	2931.61
	常州市	2682.46	3098.62	3263.29	3529.17	3616.15
	苏州市	7277.46	8235.88	8933.28	9130.18	9385.58
	南通市	3170.3	3639.81	3947.88	4602.1	4765.85
	连云港市	1049.9	1179.86	1207.39	1363.15	1372.35
	淮安市	1268.15	1406.39	1508.11	1617.18	1630.98
	盐城市	2050.02	2256.72	2436.45	2371.59	2379.38
	扬州市	2197.63	2475.88	2623.24	2778.21	2786.35
	镇江市	1870.4	1978.01	1976.6	2004.79	1988.63
	泰州市	1933.89	2238.13	2434.01	2525.98	2541.1
	宿迁市	1139.97	1253.49	1279.54	1324.35	1367.35
	杭州市	4120.93	4362.48	4571.93	4875.07	4821
	嘉兴市	2010.5	2317.92	2624.49	2892.55	2861
	湖州市	1099.47	1171.75	1273.63	1595.4	1588
	舟山市	510.04	402.85	428.37	475.53	590
	金华市	1643.43	1626.63	1745.47	1833.03	1814
	绍兴市	2398.27	2472.5	2611.8	2770.77	2712
	温州市	2096.45	2149.91	2379.53	2811.93	2834
	台州市	1695.8	1938.37	2182.6	2339.9	2298
	丽水市	543.42	507.5	577.79	571.34	555
	衢州市	564.58	587.02	661.68	651.12	660
	宁波市	4455.34	5119.45	5507.53	5782.92	5694
	宣城市	502.17	568.45	641.62	738.36	758.481
	宿州市	512.83	538.29	600.57	710.34	719.612
	滁州市	707.23	815.91	930.07	1427.61	1477.82
	池州市	257.84	267.5	289.67	367.36	382.794
	阜阳市	557.78	643.87	737.22	1033.22	1039.86
	六安市	490.63	493.06	523.09	585.39	606.616
	合肥市	3181.24	3432.67	3612.25	3415.32	3579.51
	蚌埠市	609.12	681.3	762.29	845.87	835.19
	淮南市	454.63	501.64	527.81	527.57	526.175
	铜陵市	569.59	691.45	712.02	444.79	455.525
	马鞍山市	827.49	961.42	1027.96	1033.32	1045.37
	淮北市	450.21	523.18	539.97	460.64	467.027
	芜湖市	1506.32	1623.4	1710.64	1756.87	1787.28
	安庆市	727.18	828.47	956.27	1069.66	1066.53
	黄山市	224.23	221.79	236.6	283.35	294.985
	亳州市	404.93	440.11	496.8	621.84	631.497
工业增加值（亿元）	南京市	3581.72	3853.39	4055.14	4215.76	4331.59
	无锡市	3977.58	4553.15	5009.33	5034.41	5126.15
	徐州市	2122.58	2448.17	2329.18	2333.44	2346.16
	常州市	2428.84	2817.63	2951.35	3156.05	3231.84
	苏州市	6709.02	7606.45	8240.37	8316.49	8514.39
	南通市	2633.06	3042.25	3283.23	3849.7	3956.9
	连云港市	851.82	958.61	961.89	1099.19	1107.6
	淮安市	1071.99	1187.5	1268	1297.3	1286.78
	盐城市	1771.68	1943.81	2090.05	1942.91	1924.52
	扬州市	1925.92	2170.55	2283.6	2261.96	2244.17
	镇江市	1728	1820.66	1804	1799.32	1770.01
	泰州市	1679.83	1954.39	2119	1972.11	1973.08
	宿迁市	976.89	1073.27	1080.78	1091.82	1124.25
	杭州市	3726.2	3968.13	4160.13	4288.42	4221
	嘉兴市	1825.91	2110.4	2387.18	2576.03	2560
	湖州市	998.28	1058.03	1152.53	1422.08	1420
	舟山市	419.85	294.76	303.59	374.41	532
	金华市	1422.75	1396.38	1502.85	1565.05	1555
	绍兴市	2094.7	2138.21	2234.22	2325.64	2245
	温州市	1743.59	1739.9	1921.18	2311	2268
	台州市	1469.1	1684.41	1895.25	1966.42	1901
	丽水市	460.12	412.33	478.45	448.72	434
	衢州市	473.76	488.57	553.16	528.99	530
	宁波市	3980.68	4620.77	4953.67	5164.64	5045
	宣城市	431.43	490.87	551.77	576.47	589.765
	宿州市	438.78	452.37	503.37	513.58	517.579
	滁州市	617.57	715.55	810.16	1157.95	1189.35
	池州市	212.17	219.85	238.54	303.51	316.729
	阜阳市	482.7	557.62	639.53	831.69	836.825
	六安市	408.24	404.43	424.37	412.13	429.008
	合肥市	2562.66	2758.81	2862.49	1961.01	2072.32
	蚌埠市	523.06	581.87	650.95	688.77	674.616
	淮南市	383.47	428.48	445.23	462.09	457.384
	铜陵市	517.04	633.49	647.52	374.73	378.587
	马鞍山市	736.33	858.56	911.58	844.04	848.934
	淮北市	411.17	484.33	494.91	420.51	422.361
	芜湖市	1366.55	1475.17	1539.37	1392.53	1409.96
	安庆市	640.6	727.63	840.52	861.1	856.111
	黄山市	176.18	176.2	181.66	191.07	194.715
	亳州市	336.07	359.77	399.81	448.75	454.76
第三产业增加值（亿元）	南京市	6133.16	6997.22	7825.37	8701.48	9306.8
	无锡市	4728.05	5412.18	5849.54	6101.93	6491.19
	徐州市	2751.79	3121.08	3311.82	3582.35	3669.48
	常州市	2938.73	3362.7	3630.73	3714.69	4024.87
	苏州市	7975.82	8861.65	9450.2	9908.92	10588.5
	南通市	3231.24	3712.14	4081.35	4352.45	4811.76
	连云港市	1025.02	1147.03	1238.74	1413.44	1518.62
	淮安市	1455.24	1583.05	1734.44	1867.82	1984.69
	盐城市	1992.15	2261.78	2477.23	2710.77	2912.79
	扬州市	2000.36	2327.02	2569.59	2779.07	2954.88
	镇江市	1825.66	1889.92	1935	1982.11	2081.96
	泰州市	1927.89	2242.32	2393.57	2314.88	2464.57
	宿迁市	935.92	1065.31	1170.34	1450.29	1553.63
	杭州市	6888.59	7929.8	8631.71	10172.3	10959
	嘉兴市	1714.7	1927.05	2132.46	2356.88	2525
	湖州市	1057.49	1175.26	1317.75	1393.23	1473
	舟山市	604.45	676.44	745.7	749.67	769
	金华市	1893.19	2076.37	2218.9	2581.06	2733
	绍兴市	2183.11	2398.33	2608.98	2801.56	3070
	温州市	2865.55	3117.35	3484.88	3642.46	3877
	台州市	1948.73	2181.59	2427.79	2512.07	2670
	丽水市	571.19	643.98	722.72	805.23	880
	衢州市	598.78	656.84	727.97	835.88	887
	宁波市	3929.1	4416.8	4931.97	5879.93	6376
	宣城市	428.08	486.11	540.18	673.18	687.337
	宿州市	578.8	669.71	776.03	980.9	1014.96
	滁州市	490.08	561.69	650.95	1232.07	1282.57
	池州市	260.04	284.12	320.31	380.48	397.788
	阜阳市	541.75	616.59	711.62	1321.33	1373.34
	六安市	428.15	484.38	568.28	817.66	824.176
	合肥市	2822.97	3297.63	3933.07	5702.22	6133.89
	蚌埠市	576.69	664.03	744.48	976.98	992.527
	淮南市	390.8	437.33	483.09	638.52	668.679
	铜陵市	338.72	381.51	460.34	462.65	491.707
	马鞍山市	582.48	663.51	803.29	983.56	1042.34
	淮北市	287.26	336.81	379.93	544.48	571.687
	芜湖市	1066.22	1210.19	1434.86	1714.82	1804.18
	安庆市	611.84	686.37	761.31	1094.78	1160.86
	黄山市	296.19	332.19	384.42	472.93	488.207
	亳州市	435	500.27	569.99	888.97	918.173
人均地区生产总值（元）	上海	116562	126634	134982	157279	155800
	南京市	127264	141103	152886	165681	159322
	无锡市	141258	160706	174270	180044	165851
	徐州市	66845.3	75611	76915	81138	80673
	常州市	122721	140435	149275	156390	147939
	苏州市	145556	162388	173765	179174	158466
	南通市	92702.4	105903	115320	128294	129900
	连云港市	52986.7	58577	61332	69523	71303
	淮安市	62446.2	67908.6	73204	78543	87507
	盐城市	63277.6	70216.5	75987	79149	88731
	扬州市	99150.5	112559	120944	128856	132784
	镇江市	120603	125962	126906	128981	131580
	泰州市	88330	102058	109988	110731	117542
	宿迁市	48311.3	53317.1	55906	62840	65503
	杭州市	124286	135113	140180	152465	136617
	嘉兴市	83968	94510	103858	112751	102541
	湖州市	77110	82952	90304	102593	95579
	舟山市	107463	104882	112490	116781	130130
	金华市	67158	69445	73428	81224	67329
	绍兴市	96204	101588	107853	114561	113746
	温州市	55779	58854	65055	71225	71766
	台州市	64287	71950	79541	83555	79889
	丽水市	56238	57500	63611	66936	61811
	衢州市	58281	61250	66936	71087	72192
	宁波市	110656	123955	132603	143157	132614
	宣城市	40740	45467	50065	58819	64301
	宿州市	24270	26056	28757	34773	38368
	滁州市	35302	39517	43999	70429	76087
	池州市	40919	43178	46865	56217	64843
	阜阳市	17642	19536	21589	32855	34399
	六安市	23298	24406	26731	33370	37899
	合肥市	80138	88456	97470	115623	108427
	蚌埠市	41855	46233	50662	60469	63209
	淮南市	27990	30540	32487	37140	43557
	铜陵市	59960	69935	75524	58726	75748
	马鞍山市	65833	74709	82695	89867	101011
	淮北市	36427	41660	43962	47654	56661
	芜湖市	73715	80458	88085	96154	102964
	安庆市	33294	36928	41088	50574	58684
	黄山市	41905	44251	48579	57853	63940
	亳州市	20611	22385	24547	33314	36156
一般预算收入（亿元）	上海	6406.13	6642.26	7108.15	7165.1	7046.3
	黄浦区	208.99	212.21	225	225.73	229.2
	徐汇区	185.96	186.02	193.52	194.15	198.097
	长宁区	150.8	154.28	162.84	131.62	129.032
	普陀区	104.12	108.1	114.05	110.07	110.628
	静安区	229.71	232.8	246.83	247.63	250.14
	虹口区	108.57	110.11	116.75	117	119.389
	杨浦区	118.98	119.52	126.71	127.12	128.45
	宝山区	141.62	151.11	160.45	161	152.973
	闵行区	257.18	278.71	296.8	297.7	298.294
	嘉定区	227.34	252.26	269.92	270.73	220.4
	浦东新区	963.75	996.28	1066.2	1071.5	1077
	金山区	86.6	108.36	124.63	126.14	126.316
	松江区	163.98	192.56	204.38	210.51	220.622
	青浦区	160.19	188.01	203.1	207.19	210.1
	奉贤区	104.81	128.11	151.2	154.99	161.595
	崇明县	68.11	67	83.77	115	119.001
	南京市	1142.6	1271.91	1470.02	1580.03	1637.7
	无锡市	875	930.002	1012.28	1036.33	1075.7
	徐州市	516.06	501.635	526.21	468.32	481.821
	常州市	480.29	518.805	560.33	590.03	616.6
	苏州市	1730.04	1908.1	2119.99	2221.81	2303
	南通市	590.18	590.613	606.19	619.26	639.299
	连云港市	211.47	214.846	234.31	242.44	245.172
	淮安市	315.51	230.608	247.27	257.31	264.207
	盐城市	415.18	360.019	381	383	400.103
	扬州市	345.3	320.179	340.03	328.79	337.272
	镇江市	293.01	284.338	301.5	306.85	311.741
	泰州市	321.18	335.515	357.15	365.67	375.203
	宿迁市	238.08	200.579	206.2	212.6	221.17
	杭州市	1402.38	1567.42	1825.06	1965.97	2093.39
	嘉兴市	387.934	443.79	518.55	565.69	598.8
	湖州市	211.179	237.43	287.1	316.07	336.557
	舟山市	120.325	125.76	146.02	154.86	159.2
	金华市	338.139	357.71	392.62	411.3	423.252
	绍兴市	390.301	431.36	501.34	528.37	543.517
	温州市	439.874	465.35	547.58	578.97	601.981
	台州市	343.284	382.25	431.18	438.5	401.238
	丽水市	103.567	112.91	130.01	139.83	143.856
	衢州市	102.555	111.28	128.1	137.12	140.905
	宁波市	1114.54	1245.29	1379.69	1468.51	1510.84
	宣城市	139.323	142.97	153.07	165.071	168.422
	宿州市	95.6248	100.124	111.56	130.165	133.187
	滁州市	167.306	182.51	199.277	214.606	226.02
	池州市	71.453	65.1887	64.492	63.5875	66.9073
	阜阳市	133.444	157.619	187.145	200.63	199.255
	六安市	98.2613	112.785	122.414	126.189	132.881
	合肥市	614.849	655.904	712.486	745.993	762.901
	蚌埠市	133.879	141.067	152.652	163.28	158.48
	淮南市	97.4455	101.317	105.379	109.41	104.016
	铜陵市	80.7211	77.3441	73.7682	77.5782	81.7551
	马鞍山市	140.319	138.356	151.02	158.349	169.54
	淮北市	59.1763	60.5395	70.3307	75.491	80.0695
	芜湖市	298.717	311.23	318.115	321.792	331.371
	安庆市	127.995	121.018	133.196	137.009	141.595
	黄山市	75.7948	75.1871	77.6148	81.0665	83.9323
	亳州市	87.0239	94.5506	112	126.11	126.373
一般预算支出（亿元）	上海	6918.94	7547.62	8351.54	8179.28	8102.11
	黄浦区	266.97	263.45	279.66	276.01	276.674
	徐汇区	211.52	264.52	231.29	287.52	306.564
	长宁区	150.44	183.92	192.09	162.86	148.39
	普陀区	153.69	174.46	203.61	179.89	168.556
	静安区	345.4	312.17	370.55	297.54	295.699
	虹口区	137.27	173.45	184.67	165.06	162.66
	杨浦区	147.69	206.18	230.53	216.94	201.697
	宝山区	250.63	271.83	301.61	288.81	261.26
	闵行区	371.09	416.06	408.63	401.59	429.768
	嘉定区	310.64	370.74	391.45	356.46	309.3
	浦东新区	1174.16	1257.69	1305.51	1341.27	1258.7
	金山区	170.17	234.39	241.66	224.88	229.85
	松江区	236.65	288.84	345.09	339.41	319.012
	青浦区	221.77	383.95	333.54	339.91	336.76
	奉贤区	212.58	312.72	272.83	289.15	259.217
	崇明县	178.04	221.45	267.01	382.68	385.422
	南京市	1173.84	1354.09	1532.72	1658.07	1754.62
	无锡市	867.36	987.663	1055.94	1117.52	1215.03
	徐州市	797.99	827.334	880.86	882.21	958.188
	常州市	508.11	551.553	594.82	654.19	726.313
	苏州市	1617.11	1771.47	1952.71	2141.45	2263.51
	南通市	749.22	810.08	877.18	972.64	1080.62
	连云港市	373.12	390.558	419.57	466.03	501.69
	淮安市	483.47	452.314	486.77	529.15	568.248
	盐城市	730.33	748.281	840.08	877.52	973.604
	扬州市	478.97	507.64	563.39	611.95	668.3
	镇江市	362.94	386.636	408.41	466.25	498.895
	泰州市	448.93	475.487	532.36	594.24	627.537
	宿迁市	424.57	424.118	433.54	505.74	589.442
	杭州市	1404.31	1540.92	1717.08	1952.85	2069.66
	嘉兴市	442.193	494.7	588.87	766.89	712.183
	湖州市	288.617	325.02	397.54	466.87	484.423
	舟山市	250.542	258.6	308.49	323.36	312.685
	金华市	542.36	536.69	574	664.33	703.414
	绍兴市	456.096	469.83	556.65	640.87	667.163
	温州市	666.75	761.61	874.14	1084.12	1027.17
	台州市	514.4	563.1	653.75	770.33	700.141
	丽水市	341.672	378.64	432.02	526.5	527.097
	衢州市	268.084	300.47	355.94	449	459.651
	宁波市	1289.26	1410.6	1594.1	1767.89	1742.09
	宣城市	254.773	273.326	289.36	325.639	324.808
	宿州市	311.346	345.921	396.587	449.863	485.999
	滁州市	334.854	381.083	404.118	455.118	462.94
	池州市	148.999	143.609	154.434	164.602	178.109
	阜阳市	435.805	515.424	574.668	655.28	671.35
	六安市	342.131	375.359	412.979	473.991	505.391
	合肥市	859.85	965.344	1004.91	1122.67	1164.35
	蚌埠市	268.054	297.714	295.794	337.515	325.94
	淮南市	218.002	233.283	245.17	262.084	288.107
	铜陵市	151.094	160.276	154.346	168.912	182.486
	马鞍山市	213.696	227.699	226.557	253.333	264.822
	淮北市	142.655	152.774	166.701	190.009	183.761
	芜湖市	409.44	463.299	457.042	502.476	485.637
	安庆市	337.151	373.003	420.206	463.572	482.958
	黄山市	171.026	185.726	185.615	196.82	206.232
	亳州市	278.578	325.025	343.607	373.393	390.962
城镇居民人均可支配收入（元）	南京市	49997	54538	59308	64372	67553
	无锡市	48628	52659	56989	61915	64714
	徐州市	28421	30987	33586	36215	37523
	常州市	46058	49955	54000	58345	60528.9
	苏州市	54341	58806	63481	68629	70966
	南通市	39247	42756	46321	50217	52484
	连云港市	27853	30293	32749	35390	36722
	淮安市	30335	32976	35828	38952	40318
	盐城市	30496	33115	35896	38816	40403
	扬州市	35659	38828	41999	45550	47202
	镇江市	41794	45386	48903	52713	54572
	泰州市	36828	40059	43452	47216	49103
	宿迁市	24086	26118	28281	30614	32015
邮电业务总量（亿元）	南京市	525.27	451.11	847.75	1259.81	1484.64
	无锡市	368.86	318.1	613.43	964.73	1121.2
	徐州市	246.69	208.77	446.9	696.86	883.242
	常州市	231.95	193.8	391.74	587.2	722.223
	苏州市	789.21	710.12	1376.56	2046.38	2420.7
	南通市	261.92	232.99	454.08	691.36	887.301
	连云港市	119.96	104.88	231.65	361.12	457.759
	淮安市	126.06	108.72	227.12	353.88	435.044
	盐城市	173.17	144.2	313.23	488.7	605.043
	扬州市	155.88	136.09	268.35	404.3	491.825
	镇江市	109.87	91.9	185.18	287.34	351.304
	泰州市	131.2	108.83	229.66	350.76	434.14
	宿迁市	130.21	120.05	259.47	421.76	543.806
	安徽省	1152.78	915.341	2574.56	4447.13	5663.24
	宣城市	46.0695	34.9784	99.0878	166.031	209.875
	宿州市	82.0496	64.1934	180.905	356.829	445.843
	滁州市	70.8485	58.5396	163.729	271.643	349.1
	池州市	25.0066	19.842	50.5204	86.8315	110.364
	阜阳市	118.275	94.8068	273.108	525.736	685.716
	六安市	70.7643	55.8667	147.412	266.163	347.97
	合肥市	260.233	201.696	595.863	952.837	1200.92
	蚌埠市	63.5099	51.0733	146.279	242.194	309.957
	淮南市	52.6971	44.7514	113.559	201.597	254.931
	铜陵市	23.8699	19.6331	54.052	80.3481	102.556
	马鞍山市	48.3623	37.1612	97.1809	163.291	203.212
	淮北市	37.9396	28.6694	89.7143	148.953	183.89
	芜湖市	85.6359	71.0094	191.621	312.272	378.847
	安庆市	67.8472	52.9741	134.96	238.112	316.331
	黄山市	26.5193	20.6775	60.2074	90.0819	112.403
	亳州市	71.0764	59.4701	173.509	335.861	442.053
移动电话用户（万户）	南京市	1114.72	1124.42	1284.06	1307.86	1263.81
	无锡市	799.86	876.01	964.07	999.33	945.432
	徐州市	762.01	811.09	903.74	961.25	963.956
	常州市	539.94	586.89	653.93	664.85	639.91
	苏州市	1447.59	1596.4	1783.19	1849.17	1763.92
	南通市	678.69	726.96	813.49	847.26	844.455
	连云港市	368.05	408.64	447.53	470.41	467.789
	淮安市	383.34	412.18	458.63	484.2	471.343
	盐城市	584.97	630.84	685.78	695.97	678.664
	扬州市	437.36	463.07	508.49	531.51	523.591
	镇江市	305.89	325.45	355.61	370.72	369.784
	泰州市	404.76	432.1	470.9	490.45	476.494
	宿迁市	371.56	413.63	464.57	492.93	487.899
	杭州市	1734.41	1724.17	1801.43	1817.41	1868.9
	嘉兴市	608.41	631.68	719.8	705.4	698.14
	湖州市	456.19	443.06	502.74	463.34	444.87
	舟山市	162.1	178.52	170.81	174.39	192.72
	金华市	946.13	1029.6	1373.36	951.11	918.74
	绍兴市	782.54	882.82	730.13	665.74	664.28
	温州市	1115.33	1164.51	1238.5	1216.49	1193.81
	台州市	770.84	826.46	958	960.57	895.49
	丽水市	305.31	267.95	263.01	264.07	263.79
	衢州市	224.64	237.99	253	245.35	241.32
	宁波市	1209.83	1218.85	1259	1358.16	1335.9
	安徽省	4342.98	4884.29	5535.8	5844.2	6025.55
	宣城市	203.26	225.86	249.16	260.02	269.98
	宿州市	356.05	404.27	451.96	475.4	491.69
	滁州市	286.5	313.83	348.52	363.43	379.79
	池州市	105.5	116.46	134.45	142.54	148.49
	阜阳市	464.4	548.38	619.59	674.96	698.62
	六安市	278.52	314.73	363.15	390.88	405.06
	合肥市	798.93	877.01	1006.5	1045.01	1063.02
	蚌埠市	236.52	262.38	288.88	302.57	314.18
	淮南市	216.15	243.87	266.67	284.14	293.14
	铜陵市	103.37	112.62	124.17	131.62	134.2
	马鞍山市	174.53	195.42	227.7	238.58	244.4
	淮北市	151.5	164.56	183.9	197.47	203.61
	芜湖市	297.09	331.58	371.32	396.21	404.04
	安庆市	273.4	309.88	374.5	390.93	400.53
	黄山市	104.6	115.83	130.78	136.54	139.45
	亳州市	292.68	347.62	394.54	413.9	435.41
互联网宽带接入用户数（万户）	南京市	373.66	456.81	451.98	536.81	506.974
	无锡市	269.95	347.28	333.18	394.73	365.811
	徐州市	223.61	268.59	290.45	337.2	343.841
	常州市	195.15	231.96	236.76	263.94	259.32
	苏州市	471.8	616	588.15	666.94	606.257
	南通市	225.34	289.6	292.05	353.93	338.383
	连云港市	114.94	146.48	150.9	174.66	173.199
	淮安市	111.15	146.42	151.61	178.75	173.436
	盐城市	174.43	221.65	228.56	281.91	271.603
	扬州市	146.95	184.9	181.1	212.19	205.75
	镇江市	107.69	137.16	133.31	161.56	148.931
	泰州市	134.75	174.97	166.11	205.86	191.106
	宿迁市	105.72	137.41	147.71	179.73	172.214
	杭州市	443.57	508.69	509.24	524.28	547.58
	嘉兴市	164.11	175.29	192.3	187.09	196.15
	湖州市	118.49	157.76	193.1	204.23	222.28
	舟山市	45.85	52.02	55.38	56.25	59.91
	金华市	206.61	253.51	287.37	304.78	301.94
	绍兴市	180.92	200.92	218.52	217	224.45
	温州市	321.16	365.24	410.28	404.66	401.83
	台州市	208.46	226.26	245.07	253.23	261.19
	丽水市	66.26	76.6	88.33	98.58	102.19
	衢州市	53.87	83.85	90	87.92	93.76
	宁波市	336	384	420	425.51	438.34
	安徽省	1075.03	1323.65	1662.41	1864.69	2092.99
	宣城市	51.83	63.1	77.09	85.56	95.74
	宿州市	69.4	100.33	123.45	145.83	166.9
	滁州市	70.29	87.04	105.98	117.68	131.75
	池州市	28.2	32.37	41.59	48.69	55.32
	阜阳市	98.4	131.32	171.06	199.24	228.7
	六安市	57.53	75.45	101.22	113.79	129.97
	合肥市	217.46	258.16	315.06	348.49	390.98
	蚌埠市	56.86	69.51	84.01	92.44	105.5
	淮南市	58.42	68.08	80.11	87.34	94.73
	铜陵市	31.25	35.23	41.22	44.83	49.35
	马鞍山市	52.04	58.17	69.98	76.97	82.82
	淮北市	41.5	50.72	60.66	67.16	73
	芜湖市	84.78	91.03	123.78	135.32	146.31
	安庆市	73.97	92.2	112.53	125.15	139.19
	黄山市	28.65	34	46.36	51.96	57.3
	亳州市	54.45	76.92	108.32	124.22	145.43
社会消费品零售总额（亿元）	上海	10946.6	11830.3	12668.7	15847.6	15932.5
	南京市	5088.2	5604.66	5832.46	7136.32	7203.03
	无锡市	3119.56	3458.04	3672.7	3024.34	2994.36
	徐州市	2659.39	2977.2	3102	3533.19	3286.09
	常州市	2202.83	2444.05	2613.19	2401.68	2421.36
	苏州市	4936.79	5442.82	5746.9	7813.4	7701.98
	南通市	2632.87	2873.41	3088.77	3361.68	3370.4
	连云港市	933.31	1038.31	1121.31	1162.82	1104.29
	淮安市	1083.83	1197.09	1239.66	1745.41	1675.85
	盐城市	1630.88	1806.2	1778.74	2241	2216.12
	扬州市	1358.8	1494.01	1557.03	1423.2	1379.29
	镇江市	1236.78	1366.03	1360.92	1158.49	1141.93
	泰州市	1118.34	1254.22	1282.87	1350.54	1333.26
	宿迁市	705.539	781.39	833.82	1320.45	1258.08
	杭州市	5176.2	5717.43	5715.33	6187.6	6055.47
	嘉兴市	1638.49	1806.62	1938.59	2102.54	2092.34
	湖州市	1068.86	1188.15	1297.24	1429.27	1424.43
	舟山市	457.396	505.68	536.85	576.1	511.719
	金华市	1977.87	2191.19	2253	2722.88	2611.93
	绍兴市	1783.34	1977.66	2007.61	2352.56	2322.5
	温州市	3006.9	3062.57	3337.11	3655.87	3497.79
	台州市	2013.14	2235.73	2366.88	2544.63	2396.07
	丽水市	571.639	635.96	682.91	737.95	727.483
	衢州市	609.31	677.89	717.46	757.08	751.82
	宁波市	3667.63	4047.81	4154.93	4268.56	4238.26
	安徽省	10000.2	11192.6	12100.1	17862.1	18333.7
	宣城市	475.841	531.514	521.233	613.233	626.623
	宿州市	476.922	533.676	554.342	1047.93	1082.57
	滁州市	515.152	574.394	639.057	1137.82	1182.59
	池州市	222.069	248.718	255.502	398.278	406.33
	阜阳市	759.376	852.019	962.199	1774.58	1836.56
	六安市	541.462	604.813	668.474	911.052	935.042
	合肥市	2445.7	2728.51	2976.74	4378.22	4513.76
	蚌埠市	643.988	725.131	823.456	1202.11	1202.5
	淮南市	512.463	573.446	609.016	761.485	774.316
	铜陵市	305.68	343.278	364.967	340.91	350.326
	马鞍山市	470.625	529.454	589.949	774.98	795.789
	淮北市	315.856	353.127	324.481	454.932	460.805
	芜湖市	828.171	930.864	1028.26	1549	1584.35
	安庆市	681.684	764.168	814.886	1094.41	1128.39
	黄山市	313.116	348.812	377.441	456.229	462.303
	亳州市	492.138	550.702	590.045	966.884	991.706

## Sheet: CCCDEI 2018-2020
Province	City	CCCDEI 2018	CCCDEI 2019	CCCDEI 2020	CCCDEI 2021
Anhui	Hefei	64.8	70.3	72.1	74.7
Anhui	Huainan	33.2	34.3	39	41.7
Anhui	chizhou	32.6	33.4	38.5	41.2
Anhui	Bozhou	33.1	34.6	39.7	41.9
Anhui	Lu'an	32.8	33.5	39.8	42.3
Anhui	Huangshan	34	34.2	42.9	45.1
Anhui	Xuancheng	30.1	32.7	39.3	41.8
Anhui	Anqing	34.3	34.8	45.3	47.7
Anhui	Suzhou	31.9	34.7	42.9	44.9
Anhui	Wuhu	44.3	50.5	60.7	63.5
Anhui	Fuyang	33.9	34.9	47.4	49.8
Anhui	Bengbu	34.1	34.8	48.1	50.5
Anhui	Chuzhou	34.2	34.8	48.1	50.7
Anhui	Ma'anshan	34	34.6	51.2	53.7
Anhui	Huaibei	23.5	33	38	40.3
Anhui	tongling	34.5	34.9	58.5	61
Jiangsu	Wuxi	75.9	76.4	80.6	82.2
Jiangsu	Nanjing	73.4	71.8	76.1	80.6
Jiangsu	Nantong	63.9	63.1	68.1	70.2
Jiangsu	Changzhou	61.7	61.3	64.9	67.8
Jiangsu	Xuzhou	55.9	55.2	60	62.1
Jiangsu	Suzhou	70.6	72.5	75.2	78.8
Jiangsu	Zhenjiang	58.6	61.4	65.6	67.2
Jiangsu	Taizhou	56.5	58.5	63.6	65.5
Jiangsu	Yancheng	55.3	57	62	64.7
Jiangsu	Yangzhou	56.3	58.6	64.2	66.6
Jiangsu	Huaian	34.4	41.7	46.1	48.9
Jiangsu	Suqian	34.2	51.4	56	58.3
Jiangsu	Lianyungang	34.5	54	60.8	67.3
Shanghai	Shanghai	89	89.8	90.5	91.6
Zhejiang	Ningbo	76.3	76.7	78.2	78.3
Zhejiang	Hangzhou	85.9	86.9	89.1	90.1
Zhejiang	Jinhua	62.2	62.5	67	69.3
Zhejiang	Shaoxing	57.6	59	64	65.7
Zhejiang	Jiaxing	58.9	60.8	64.7	67.4
Zhejiang	Taizhou	57.3	58.7	63.7	66.4
Zhejiang	Wenzhou	59.1	61.4	66	68.6
Zhejiang	Huzhou	51.1	53.9	58.3	60.7
Zhejiang	Quzhou	30.6	32.4	36.5	38.8
Zhejiang	Zhoushan	29.7	31.8	35.8	38.1
Zhejiang	Lishui	33.3	33.8	41.6	44
